# Supplementary material for: Nucleosome Repositioning: A Novel Mechanism for Nicotine- and Cocaine-Induced Epigenetic Changes
Source: PLoS One. 2015 Sep 28;10(9):e0139103. doi: 10.1371/journal.pone.0139103 (PMC4586372; doi:10.1371/journal.pone.0139103)
Supplement: S1 Table — (XLSX) [file pone.0139103.s003.xlsx]

## Sheet: Genes
Accession #	Gene Name
NM_001605	AARS
NM_000927	ABCB1
NM_005845	ABCC4
NM_002940	ABCE1
NM_001090	ABCF1
NM_005759	ABI2
NM_005157	ABL1
NM_005158	ABL2
NM_001610	ACP2
NM_001105	ACVR1
NM_004302	ACVR1B
NM_001616	ACVR2A
NM_001106	ACVR2B
NM_000666	ACY1
NM_000674	ADORA1
NM_000675	ADORA2A
NM_000026	ADSL
NM_004504	AGFG1
NM_000029	AGT
NM_001622	AHSG
NM_001623	AIF1
NM_000476	AK1
NM_001354	AKR1C2
NM_005163	AKT1
NM_000477	ALB
NM_000698	ALOX5
NM_000479	AMH
NM_020547	AMHR2
NM_001146	ANGPT1
NM_001147	ANGPT2
NM_001150	ANPEP
NM_000700	ANXA1
NM_001154	ANXA5
NM_004034	ANXA7
NM_004068	AP2M1
NM_001160	APAF1
NM_000038	APC
NM_001639	APCS
NM_080649	APEX1
NM_001643	APOA2
NM_145298	APOBEC3F
NM_021822	APOBEC3G
NM_030882	APOL2
NM_001657	AREG
NM_001173	ARHGAP5
NM_001175	ARHGDIB
NM_005435	ARHGEF5
NM_002892	ARID4A
NM_001040445	ASB1
NM_018489	ASH1L
NM_183356	ASNS
NM_005171	ATF1
NM_001880	ATF2
NM_001675	ATF4
NM_000051	ATM
NM_001686	ATP5B
NM_001697	ATP5O
NM_139321	ATRN
NM_003600	AURKA
NM_004217	AURKB
NM_003160	AURKC
NM_001699	AXL
NM_001700	AZU1
NM_004048	B2M
NM_004322	BAD
NM_004874	BAG4
NM_001702	BAI1
NM_003860	BANF1
NM_000465	BARD1
NM_006399	BATF
NM_004324	BAX
NM_022898	BCL11B
NM_000633	BCL2
NM_138578	BCL2L1
NM_005178	BCL3
NM_001706	BCL6
NM_000710	BDKRB1
NM_003670	BHLHE40
NM_001166	BIRC2
NM_001168	BIRC5
NM_000386	BLMH
NM_013314	BLNK
NM_006129	BMP1
NM_001200	BMP2
NM_001201	BMP3
NM_001719	BMP7
NM_004329	BMPR1A
NM_001203	BMPR1B
NM_001204	BMPR2
NM_001725	BPI
NM_004333	BRAF
NM_007294	BRCA1
NM_000059	BRCA2
NM_000061	BTK
NM_033637	BTRC
NM_001733	C1R
NM_000063	C2
NM_000064	C3
NM_004054	C3AR1
NM_001735	C5
NM_000562	C8A
NM_004341	CAD
NM_004345	CAMP
NM_001746	CANX
NM_006367	CAP1
NM_005186	CAPN1
NM_001749	CAPNS1
NM_014550	CARD10
NM_024110	CARD14
NM_021571	CARD18
NM_199141	CARM1
NM_033292	CASP1
NM_032982	CASP2
NM_004346	CASP3
NM_001225	CASP4
NM_001228	CASP8
NM_001229	CASP9
NM_001042440	CAST
NM_001753	CAV1
NM_001755	CBFB
NM_170662	CBLB
NM_012117	CBX5
NM_002981	CCL1
NM_002986	CCL11
NM_005408	CCL13
NM_032965	CCL15
NM_004590	CCL16
NM_002987	CCL17
NM_002988	CCL18
NM_006274	CCL19
NM_002982	CCL2
NM_004591	CCL20
NM_002989	CCL21
NM_002990	CCL22
NM_005064	CCL23
NM_002991	CCL24
NM_005624	CCL25
NM_006664	CCL27
NM_148672	CCL28
NM_002983	CCL3
NM_021006	CCL3L1
NM_002984	CCL4
NM_001001435	CCL4L1
NM_002985	CCL5
NM_006273	CCL7
NM_005623	CCL8
NM_053056	CCND1
NM_001759	CCND2
NM_001760	CCND3
NM_001238	CCNE1
NM_001240	CCNT1
NM_001295	CCR1
NM_016602	CCR10
NM_000648	CCR2
NM_001837	CCR3
NM_005508	CCR4
NM_000579	CCR5
NM_004367	CCR6
NM_001838	CCR7
NM_005201	CCR8
NM_006641	CCR9
NM_016557	CCRL1
NM_003965	CCRL2
NM_012073	CCT5
NM_000591	CD14
NM_005582	CD180
NM_001764	CD1B
NM_001765	CD1C
NM_001766	CD1D
NM_021155	CD209
NM_001771	CD22
NM_013230	CD24
NM_000734	CD247
NM_001242	CD27
NM_025240	CD276
NM_000616	CD4
NM_001250	CD40
NM_000074	CD40LG
NM_000610	CD44
NM_001777	CD47
NM_000560	CD53
NM_000574	CD55
NM_001779	CD58
NM_000611	CD59
NM_001781	CD69
NM_001252	CD70
NM_004355	CD74
NM_005191	CD80
NM_002231	CD82
NM_006889	CD86
NM_001784	CD97
NM_001255	CDC20
NM_001789	CDC25A
NM_004358	CDC25B
NM_001790	CDC25C
NM_003718	CDC2L5
NM_004360	CDH1
NM_001098533	CDK10
NM_001798	CDK2
NM_000075	CDK4
NM_004935	CDK5
NM_001799	CDK7
NM_001261	CDK9
NM_004196	CDKL1
NM_000389	CDKN1A
NM_004064	CDKN1B
NM_000076	CDKN1C
NM_000077	CDKN2A
NM_004936	CDKN2B
NM_001800	CDKN2D
NM_004824	CDYL
NM_005194	CEBPB
NM_001806	CEBPG
NM_001812	CENPC1
NM_005454	CER1
NM_001710	CFB
NM_003879	CFLAR
NM_002621	CFP
NM_006568	CGRRF1
NM_005483	CHAF1A
NM_007194	CHEK2
NM_003465	CHIT1
NM_003654	CHST1
NM_001278	CHUK
NM_006384	CIB1
NM_000246	CIITA
NM_181641	CKLF
NM_020990	CKMT1B
NM_001828	CLC
NM_014358	CLEC4E
NM_022570	CLEC7A
NM_004071	CLK1
NM_003993	CLK2
NM_001292	CLK3
NM_001293	CLNS1A
NM_004859	CLTC
NM_181269	CMTM1
NM_144673	CMTM2
NM_001842	CNTFR
NM_030582	COL18A1
NM_000088	COL1A1
NM_004369	COL6A3
NM_130386	COLEC12
NM_006833	COPS6
NM_004374	COX6C
NM_001865	COX7A2
NM_000573	CR1
NM_001877	CR2
NM_003805	CRADD
NM_000755	Crat
NM_004380	CREBBP
NM_004382	CRHR1
NM_006061	CRISP3
NM_004750	CRLF1
NM_000567	CRP
NM_000757	CSF1
NM_005211	CSF1R
NM_000758	CSF2
NM_006140	CSF2RA
NM_000395	CSF2RB
NM_000759	CSF3
NM_000760	CSF3R
NM_004383	CSK
NM_001319	CSNK1G2
NM_177926	CSRP2BP
NM_001330	CTF1
NM_001903	CTNNA1
NM_001904	CTNNB1
NM_001905	CTPS
NM_001814	CTSC
NM_001909	CTSD
NM_003592	CUL1
NM_002996	CX3CL1
NM_001337	CX3CR1
NM_001511	CXCL1
NM_001565	CXCL10
NM_005409	CXCL11
NM_000609	CXCL12
NM_006419	CXCL13
NM_004887	CXCL14
NM_022059	CXCL16
NM_002089	CXCL2
NM_002090	CXCL3
NM_002994	CXCL5
NM_002993	CXCL6
NM_002416	CXCL9
NM_001504	CXCR3
NM_003467	CXCR4
NM_001716	CXCR5
NM_006564	CXCR6
NM_016463	CXXC5
NM_000397	CYBB
NM_019885	CYP26B1
NM_001554	CYR61
NM_005215	DCC
NM_053283	DCD
NM_001920	DCN
NM_004398	DDX10
NM_001925	DEFA4
NM_021010	DEFA5
NM_001926	DEFA6
NM_005218	DEFB1
NM_054112	DEFB118
NM_139074	DEFB127
NM_004942	DEFB4
NM_003472	DEK
NM_004401	DFFA
NM_001360	DHCR7
NM_004941	DHX8
NM_021120	DLG3
NM_004406	DMBT1
NM_001379	DNMT1
NM_022552	DNMT3A
NM_006892	DNMT3B
NM_004946	DOCK2
NM_032482	DOT1L
NM_004417	DUSP1
NM_004421	DVL1
NM_004423	DVL3
NM_014648	DZIP3
NM_005225	E2F1
NM_001949	E2F3
NM_001951	E2F5
NM_005755	EBI3
NM_004425	ECM1
NM_001399	EDA
NM_021783	EDA2R
NM_080738	EDARADD
NM_001963	EGF
NM_005228	EGFR
NM_001964	EGR1
NM_006709	EHMT2
NM_002759	EIF2AK2
NM_183004	EIF5
NM_001972	ELA2
NM_005229	ELK1
NM_001429	EP300
NM_017549	EPDR1
NM_004431	EPHA2
NM_001979	EPHX2
NM_000799	EPO
NM_000121	EPOR
NM_016442	ERAP1
NM_004448	ERBB2
NM_018695	ERBB2IP
NM_001982	ERBB3
NM_005235	ERBB4
NM_000122	ERCC3
NM_052911	ESCO1
NM_001017420	ESCO2
NM_005239	ETS2
NM_004956	ETV1
NM_005240	ETV3
NM_001987	ETV6
NM_000506	F2
NM_001992	F2R
NM_001993	F3
NM_000132	F8
NM_003824	FADD
NM_058186	FAM3B
NM_000043	FAS
NM_000639	FASLG
NM_006712	FASTK
NM_000138	FBN1
NM_001999	FBN2
NM_002000	FCAR
NM_002005	FES
NM_004465	FGF10
NM_021032	FGF12
NM_002006	FGF2
NM_015850	FGFR1
NM_000141	FGFR2
NM_005248	FGR
NM_004469	FIGF
NM_012181	FKBP8
NM_002019	FLT1
NM_001459	FLT3LG
NM_002026	FN1
NM_005252	FOS
NM_005438	FOSL1
NM_005253	FOSL2
NM_002015	FOXO1
NM_004958	FRAP1
NM_001463	FRZB
NM_000146	FTL
NM_001466	FZD2
NM_003468	FZD5
NM_001470	GABBR1
NM_001924	GADD45A
NM_002046	GAPDH
NM_000820	GAS6
NM_004864	GDF15
NM_000165	GJA1
NM_005270	GLI2
NM_006572	GNA13
NM_080425	GNAS
NM_005273	GNB2
NM_006098	GNB2L1
NM_006433	GNLY
NM_002081	GPC1
NM_004778	GPR44
NM_006144	GZMA
NM_021175	HAMP
NM_003642	HAT1
NM_002110	HCK
NM_004964	HDAC1
NM_032019	HDAC10
NM_024827	HDAC11
NM_001527	HDAC2
NM_003883	HDAC3
NM_006037	HDAC4
NM_005474	HDAC5
NM_006044	HDAC6
NM_016596	HDAC7
NM_018486	HDAC8
NM_178425	HDAC9
NM_000601	HGF
NM_002116	HLA-A
NM_002117	HLA-C
NM_145904	HMGA1
NM_002128	HMGB1
NM_002133	HMOX1
NM_000194	HPRT1
NM_005343	HRAS
NM_005345	HSPA1A
NM_002154	HSPA4
NM_002155	HSPA6
NM_002156	HSPD1
NM_006410	HTATIP2
NM_014500	HTATSF1
NM_000867	HTR2B
NM_000201	ICAM1
NM_024013	IFNA1
NM_000605	IFNA2
NM_002176	IFNB1
NM_000619	IFNG
NM_000416	IFNGR1
NM_005534	IFNGR2
NM_020124	IFNK
NM_000618	IGF1
NM_003640	IKBKAP
NM_001556	IKBKB
NM_014002	IKBKE
NM_003639	IKBKG
NM_000572	IL10
NM_001558	IL10RA
NM_000628	IL10RB
NM_000641	IL11
NM_004512	IL11RA
NM_000882	IL12A
NM_002187	IL12B
NM_001559	IL12RB2
NM_002188	IL13
NM_001560	IL13RA1
NM_000640	IL13RA2
NM_000585	IL15
NM_002189	IL15RA
NM_004513	IL16
NM_002190	IL17A
NM_013278	IL17C
NM_014339	IL17RA
NM_001562	IL18
NM_003855	IL18R1
NM_000575	IL1A
NM_000576	IL1B
NM_173161	IL1F10
NM_012275	IL1F5
NM_014440	IL1F6
NM_173205	IL1F7
NM_173178	IL1F8
NM_019618	IL1F9
NM_000877	IL1R1
NM_002182	IL1RAP
NM_017416	IL1RAPL2
NM_003854	IL1RL2
NM_000577	IL1RN
NM_000586	IL2
NM_018724	IL20
NM_021803	IL21
NM_020525	IL22
NM_000417	IL2RA
NM_000878	IL2RB
NM_000206	IL2RG
NM_000588	IL3
NM_000589	IL4
NM_000879	IL5
NM_000564	IL5RA
NM_000600	IL6
NM_000565	IL6R
NM_002184	IL6ST
NM_000880	IL7
NM_000584	IL8
NM_000634	IL8RA
NM_001557	IL8RB
NM_000590	IL9
NM_002186	IL9R
NM_001569	IRAK1
NM_001570	IRAK2
NM_007199	IRAK3
NM_016123	IRAK4
NM_002198	IRF1
NM_002199	IRF2
NM_001571	IRF3
NM_001572	IRF7
NM_181501	ITGA1
NM_002203	ITGA2
NM_002204	ITGA3
NM_000885	ITGA4
NM_002205	ITGA5
NM_000210	ITGA6
NM_002210	ITGAV
NM_000887	ITGAX
NM_002211	ITGB1
NM_000212	ITGB3
NM_002213	ITGB5
NM_002228	JUN
NM_021078	KAT2A
NM_003884	KAT2B
NM_015013	KDM1
NM_014663	KDM4A
NM_015061	KDM4C
NM_006618	KDM5B
NM_004187	KDM5C
NM_001080424	KDM6B
NM_013289	KIR3DL1
NM_002256	KISS1
NM_002262	KLRD1
NM_002289	LALBA
NM_004139	LBP
NM_052971	LEAP2
NM_002309	LIF
NM_004862	LITAF
NM_005572	LMNA
NM_005573	LMNB1
NM_032737	LMNB2
NM_057159	LPAR1
NM_000595	LTA
NM_002341	LTB
NM_181657	LTB4R
NM_002342	LTBR
NM_002343	LTF
NM_004271	LY86
NM_015364	LY96
NM_003682	MADD
NM_002371	MAL
NM_173844	MALT1
NM_002755	MAP2K1
NM_003010	MAP2K4
NM_002758	MAP2K6
NM_005921	MAP3K1
NM_003954	MAP3K14
NM_002401	MAP3K3
NM_005923	MAP3K5
NM_003188	MAP3K7
NM_006116	MAP3K7IP1
NM_015093	MAP3K7IP2
NM_004834	MAP4K4
NM_002753	MAPK10
NM_002751	MAPK11
NM_002969	MAPK12
NM_002754	MAPK13
NM_001315	MAPK14
NM_002746	MAPK3
NM_002750	MAPK8
NM_015133	MAPK8IP3
NM_002752	MAPK9
NM_003927	MBD2
NM_000242	MBL2
NM_006500	MCAM
NM_002392	MDM2
NM_000245	MET
NM_000247	MICA
NM_002415	MIF
NM_005933	MLL
NM_170606	MLL3
NM_182931	MLL5
NM_002421	MMP1
NM_004530	MMP2
NM_004994	MMP9
NM_004689	MTA1
NM_004739	MTA2
NM_014751	MTSS1
NM_002463	MX2
NM_002467	MYC
NM_002468	MYD88
NM_001085487	MYSM1
NM_032188	MYST1
NM_007067	MYST2
NM_006766	MYST3
NM_012330	MYST4
NM_000615	NCAM1
NM_000631	NCF4
NM_003743	NCOA1
NM_181659	NCOA3
NM_014071	NCOA6
NM_014397	NEK6
NM_172390	NFATC1
NM_005596	NFIB
NM_003998	NFKB1
NM_002502	NFKB2
NM_020529	NFKBIA
NM_002503	NFKBIB
NM_004556	NFKBIE
NM_005007	NFKBIL1
NM_013432	NFKBIL2
NM_006165	NFRKB
NM_002507	NGFR
NM_021209	NLRC4
NM_183395	NLRP3
NM_000269	NME1
NM_005009	NME4
NM_006092	NOD1
NM_000625	NOS2
NM_003298	NR2C2
NM_022455	NSD1
NM_002576	PAK1
NM_002577	PAK2
NM_001618	PARP1
NM_002607	PDGFA
NM_002608	PDGFB
NM_020651	PELI1
NM_021255	PELI2
NM_002619	PF4
NM_005091	PGLYRP1
NM_052890	PGLYRP2
NM_052891	PGLYRP3
NM_020393	PGLYRP4
NM_002646	PIK3C2B
NM_006219	PIK3CB
NM_181504	PIK3R1
NM_002658	PLAU
NM_002659	PLAUR
NM_006622	PLK2
NM_016583	PLUNC
NM_002687	PNN
NM_005036	PPARA
NM_002704	PPBP
NM_021130	PPIA
NM_177952	PPM1A
NM_006247	PPP5C
NM_002574	PRDX1
NM_005809	PRDX2
NM_002728	PRG2
NM_006904	PRKDC
NM_003690	PRKRA
NM_001536	PRMT1
NM_001535	PRMT2
NM_005788	PRMT3
NM_006109	PRMT5
NM_018137	PRMT6
NM_019023	PRMT7
NM_019854	PRMT8
NM_000312	PROC
NM_020232	PSMG2
NM_000952	PTAFR
NM_000314	PTEN
NM_004878	PTGES
NM_000963	PTGS2
NM_004103	PTK2B
NM_002880	RAF1
NM_002890	RASA1
NM_000321	RB1
NM_005611	RBL2
NM_002908	REL
NM_021975	RELA
NM_006509	RELB
NM_032871	RELT
NM_001664	RHOA
NM_004040	RHOB
NM_175744	RHOC
NM_014578	RHOD
NM_003804	RIPK1
NM_003821	RIPK2
NM_002935	RNASE3
NM_032572	RNASE7
NM_007212	RNF2
NM_019592	RNF20
NM_012423	RPL13A
NM_002954	RPS27A
NM_004586	RPS6KA3
NM_004755	RPS6KA5
NM_005621	S100A12
NM_002961	S100A4
NM_005226	S1PR3
NM_015077	SARM1
NM_004757	SCYE1
NM_000655	SELL
NM_000295	SERPINA1
NM_002575	SERPINB2
NM_002639	SERPINB5
NM_000488	SERPINC1
NM_000602	SERPINE1
NM_014712	SETD1A
XM_037523	SETD1B
NM_014159	SETD2
NM_199123	SETD3
NM_017438	SETD4
NM_001080517	SETD5
NM_024860	SETD6
NM_030648	SETD7
NM_020382	SETD8
NM_012432	SETDB1
NM_031915	SETDB2
NM_003019	SFTPD
NM_021805	SIGIRR
NM_000578	SLC11A1
NM_005415	SLC20A1
NM_020428	SLC44A2
NM_003064	SLPI
NM_003073	SMARCB1
NM_022743	SMYD3
NM_003087	SNCG
NM_000582	SPP1
NM_003127	SPTAN1
NM_005417	SRC
NM_015136	STAB1
NM_007315	STAT1
NM_003150	STAT3
NM_003173	SUV39H1
NM_016028	SUV420H1
NM_003177	SYK
NM_013254	TBK1
NM_000459	TEK
NM_198253	TERT
NM_005653	TFCP2
NM_000660	TGFB1
NM_004612	TGFBR1
NM_003246	THBS1
NM_003247	THBS2
NM_021649	TICAM2
NM_003254	TIMP1
NM_000362	TIMP3
NM_001039661	TIRAP
NM_003263	TLR1
NM_030956	TLR10
NM_003264	TLR2
NM_003265	TLR3
NM_138554	TLR4
NM_003268	TLR5
NM_006068	TLR6
NM_016562	TLR7
NM_138636	TLR8
NM_017442	TLR9
NM_182547	TMED4
NM_004262	TMPRSS11D
NM_000594	TNF
NM_006290	TNFAIP3
NM_003844	TNFRSF10A
NM_003842	TNFRSF10B
NM_003841	TNFRSF10C
NM_003840	TNFRSF10D
NM_003839	TNFRSF11A
NM_002546	TNFRSF11B
NM_016639	TNFRSF12A
NM_012452	TNFRSF13B
NM_052945	TNFRSF13C
NM_003820	TNFRSF14
NM_001192	TNFRSF17
NM_004195	TNFRSF18
NM_018647	TNFRSF19
NM_001065	TNFRSF1A
NM_001066	TNFRSF1B
NM_014452	TNFRSF21
NM_003790	TNFRSF25
NM_003327	TNFRSF4
NM_003823	TNFRSF6B
NM_001243	TNFRSF8
NM_001561	TNFRSF9
NM_003810	TNFSF10
NM_003701	TNFSF11
NM_003809	TNFSF12
NM_003808	TNFSF13
NM_006573	TNFSF13B
NM_003807	TNFSF14
NM_005118	TNFSF15
NM_005092	TNFSF18
NM_003326	TNFSF4
NM_001244	TNFSF8
NM_003811	TNFSF9
NM_005781	TNK2
NM_019009	TOLLIP
NM_000546	TP53
NM_003789	TRADD
NM_005658	TRAF1
NM_021138	TRAF2
NM_003300	TRAF3
NM_004620	TRAF6
NM_018643	TREM1
NM_005798	TRIM13
NM_033093	TRIM5
NM_006292	TSG101
NM_000474	TWIST1
NM_001953	TYMP
NM_003336	UBE2A
NM_003337	UBE2B
NM_003348	UBE2N
NM_021988	UBE2V1
NM_006447	USP16
NM_012475	USP21
NM_015276	USP22
NM_194434	VAPA
NM_003376	VEGFA
NM_013245	VPS4A
NM_002995	XCL1
NM_003400	XPO1
NM_001469	XRCC6
NM_003403	YY1
NM_015898	ZBTB7A
NM_020469	ABO
NM_000484	APP
NM_139135	ARID1A
NM_020732	ARID1B
NM_170735	BDNF
NM_015399	BRMS1
NM_171827	CD8A
NM_000492	CFTR
NM_000756	CRH
NM_000791	DHFR
NM_152991	EED
NM_001167609	GLI1
NM_139007	HFE
NM_001243198	HIP1
NM_012092	ICOS
NM_001185098	INS
NM_004985	KRAS2
NM_000526	KRT14
NM_000424	KRT5
NM_001042771	LCK
NM_000230	LEP
NM_000257	MYH7
NM_002478	MYOD1
NM_002521	NPPB
NM_020530	OSM
NM_018313	PBRM1
NM_001184898	PHF8
NM_006218	PIK3CA
NM_002652	PIP
NM_007215	POLG2
NM_002737	PRKCA
NM_001083607	PTCH1
NM_000539	RHO
NM_003001	SDHC
NM_003002	SDHD
NM_003054	SLC18A2
NM_003070	SMARCA2
NM_001128848	SMARCA4
NM_003074.3	SMARCC1
NM_001130420	SMARCC2
NM_005631	SMO
NM_138473	SP1
NM_003140	SRY
NM_000455	STK11
NM_007375	TARDBP
NM_000368	TSC1
NM_000548	TSC2
NM_024494	WNT2B
NM_030761	WNT4
NM_003392	WNT5a
